# Supplementary material for: Tyrosine Hydroxylase-Expressing Neurons in the Vagal Ganglia: Characterization and Implications
Source: Biomedicines. 2025 Aug 31;13(9):2126. doi: 10.3390/biomedicines13092126 (PMC12467911; doi:10.3390/biomedicines13092126)
Supplement: Supplementary file 1 [file biomedicines-13-02126-s001.zip]

Archive with 1 entries (1 files):
- biomedicines-3798349-supplementary.xlsx
