# Supplementary material for: Tyrosine Hydroxylase-Expressing Neurons in the Vagal Ganglia: Characterization and Implications
Source: Biomedicines. 2025 Aug 31;13(9):2126. doi: 10.3390/biomedicines13092126 (PMC12467911; doi:10.3390/biomedicines13092126)
Supplement: Supplementary file 1 [file biomedicines-13-02126-s001.zip › biomedicines-3798349-supplementary.xlsx]

## Sheet: All Data
Nodose	Total Cells	TH+	%TH+	Threshold	DBH+	%DBH+
R_59808	832	50	0.0600962	20	0	0
R_66107	1498	97	0.064753	20	0	0
L_44773	982	118	0.120163	20	0	0
L_45868	1116	116	0.103943	20	0	0
Stellate	Total Cells	TH+	%TH+	Threshold	DBH+	%DBH+
R_44779	2619	2470	0.943108	25	2248	0.858343
R_44780	2913	2740	0.940611	25	2436	0.836251
L_44773	1126	935	0.830373	25	835	0.741563
L_45868	2059	1910	0.927635	25	1712	0.831472

## Sheet: Stellate
Stellate	Total Cells	TH+	%TH+	Threshold	DBH+	%DBH+
R_44779	2619	2470	0.943108	25	2248	0.858343
R_44780	2913	2740	0.940611	25	2436	0.836251
L_44773	1126	935	0.830373	25	835	0.741563
L_45868	2059	1910	0.927635	25	1712	0.831472

## Sheet: Nodose
Nodose	Total Cells	TH+	%TH+	Threshold	DBH+	%DBH+
R_59808	832	50	0.0600962	20	0	0
R_66107	1498	97	0.064753	20	0	0
L_44773	982	118	0.120163	20	0	0
L_45868	1116	116	0.103943	20	0	0

## Sheet: TH+
Nodose	Total Cells	TH+	%TH+
R_59808	832	50	0.0600962
R_66107	1498	97	0.064753
L_44773	982	118	0.120163
L_45868	1116	116	0.103943
Stellate	Total Cells	TH+	%TH+
R_44779	2619	2470	0.943108
R_44780	2913	2740	0.940611
L_44773	1126	935	0.830373
L_45868	2059	1910	0.927635

## Sheet: DBH+
Nodose	Total Cells	DBH+	%DBH+
R_59808	832	0	0
R_66107	1498	0	0
L_44773	982	0	0
L_45868	1116	0	0
Stellate	Total Cells	DBH+	%DBH+
R_44779	2619	2248	0.858343
R_44780	2913	2436	0.836251
L_44773	1126	835	0.741563
L_45868	2059	1712	0.831472
